# Supplementary material for: Characterization of Mechanical and Cellular Effects of Rhythmic Vertical Vibrations on Adherent Cell Cultures
Source: Bioengineering (Basel). 2023 Jul 6;10(7):811. doi: 10.3390/bioengineering10070811 (PMC10376548; doi:10.3390/bioengineering10070811)
Supplement: Supplementary file 1 [file bioengineering-10-00811-s001.zip]

Archive with 6 entries (6 files):
- figure_s1_manual_gating_EdU.pdf
- figure_s2_algorithm_test_blur_len_thick.pdf
- figure_s3_algorithm_test_blur_ang.pdf
- figure_s4_algorithm_test_image_overlay.pdf
- suppl_pseudonumber_sequences.zip
- table_s1_feature_extraction_summary.xlsx
