# Supplementary material for: Characterization of Mechanical and Cellular Effects of Rhythmic Vertical Vibrations on Adherent Cell Cultures
Source: Bioengineering (Basel). 2023 Jul 6;10(7):811. doi: 10.3390/bioengineering10070811 (PMC10376548; doi:10.3390/bioengineering10070811)
Supplement: Supplementary file 1 [file bioengineering-10-00811-s001.zip › table_s1_feature_extraction_summary.xlsx]

## Sheet: Sheet1
	A summary (five-number summary in grey) of the feature extration data set. IQR: Interquartile Range.
Length (um)	Experiment condition	n (total count)	Minimum	IQR			Maximum	Mean
				Q1 (25%)	Median (50%)	Q3 (75%)
	NV	30425	0.4	0.48	0.68	1.48	218.24	2.14
	CV	32216	0.4	0.44	0.6	1.32	212.64	2
	RP	28080	0.4	0.44	0.64	1.4	228.16	2
	VP	31683	0.4	0.48	0.64	1.4	237.04	1.9
Thickness (um)	Experiment condition	n (total count)	Minimum	IQR			Maximum	Mean
				Q1 (25%)	Median (50%)	Q3 (75%)
	NV	30425	0.04	0.087	0.1	0.116	0.24	0.102
	CV	32216	0.04	0.082	0.095	0.11	0.24	0.097
	RP	28080	0.04	0.082	0.097	0.112	0.255	0.098
	VP	31683	0.04	0.087	0.101	0.116	0.284	0.103
Angle (degree)	Experiment condition	n (total count)	Minimum	IQR			Maximum	Mean
				Q1 (25%)	Median (50%)	Q3 (75%)
	NV	30425	-89.19	-31.02	9.24	46.86	89.38	6.61
	CV	32216	-89.19	-39.94	-3.78	36.98	89.32	-1.67
	RP	28080	-89.19	-33.57	0.43	37.1	89.38	1.05
	VP	31683	-89.19	-38.96	-0.41	38.09	89.35	-0.47
